# Supplementary material for: The transcription factor Leu3 shows differential binding behavior in response to changing leucine availability
Source: FEMS Microbiol Lett. 2020 Jun 26;367(13):fnaa107. doi: 10.1093/femsle/fnaa107 (PMC7351879; doi:10.1093/femsle/fnaa107)
Supplement: fnaa107_Supplemental_File [file fnaa107_supplemental_file.zip]

Archive with 1 entries (1 files):
- Leu3_Manuscript_SI_Table1_v3.xlsx
