# Supplementary material for: The transcription factor Leu3 shows differential binding behavior in response to changing leucine availability
Source: FEMS Microbiol Lett. 2020 Jun 26;367(13):fnaa107. doi: 10.1093/femsle/fnaa107 (PMC7351879; doi:10.1093/femsle/fnaa107)
Supplement: fnaa107_Supplemental_File [file fnaa107_supplemental_file.zip › Leu3_Manuscript_SI_Table1_v3.xlsx]

## Sheet: Number of Peaks
Number of detected Leu3 Peaks for each gene in each condition
Gene	Control	Leucine 20 mg / l	Leucine 100 mg / l	Valine 100 mg / l	Isoleucine 100 mg / l
TAH11	1	0	0	0	0
IMA5	1	0	0	0	1
ILV3	1	1	1	1	1
ESS1	1	1	1	1	1
SSC1	1	0	0	0	0
OAC1	2	2	2	1	2
HAP4	1	0	0	0	1
PTR2	1	0	0	0	0
YKR075C	1	0	1	0	0
TPO1	1	1	1	1	1
ORM2	1	0	0	0	0
ATG33	1	1	1	1	1
CAR2	1	1	1	1	1
DIC1	1	0	0	0	0
ILV5	1	1	1	1	1
DIF1	1	1	1	1	1
ARG80	1	1	1	1	1
MCM1	1	1	1	1	1
SPG4	1	1	1	1	1
ILV2	1	1	1	1	1
GAT2	1	0	0	0	0
TDA1	1	1	1	1	1
SOK2	0	0	0	0	1
MSN2	1	0	0	1	1
CCS1	1	0	0	1	1
TVP18	1	0	0	0	0
GID8	1	0	0	0	0
HAS1	1	1	1	1	1
MLS1	1	0	0	0	0
MET4	1	1	1	1	1
LAT1	1	0	0	0	0
ZWF1	2	1	1	1	1
PDR16	1	0	0	0	0
DCP2	1	0	0	0	0
LEU4	1	1	1	1	1
POR1	1	0	0	0	1
TRM13	1	0	0	1	0
PHM7	1	0	0	0	1
HER1	1	1	1	1	1
YTM1	1	1	1	1	1
MDH2	1	0	0	1	0
DDR2	1	1	1	1	1
RPB8	1	1	1	1	1
ISU2	1	1	1	1	1
FSF1	1	1	1	1	1
COT1	1	0	0	0	1
TYE7	1	0	0	0	1
GDH1	1	1	1	1	1
CDC60	1	1	0	1	1
SPO24	1	0	0	1	0
ROX1	1	0	0	0	0
CUP9	2	1	1	1	1
BEM4	1	1	0	1	1
YPR063C	1	0	0	0	0
YBL029W	1	1	1	1	1
EDS1	1	0	0	0	0
TEC1	1	0	0	0	0
YBL029C-A	1	1	1	1	1
BAP2	1	1	1	1	1
SIT4	1	0	0	1	0
SED1	1	0	0	0	0
GIS1	1	0	0	0	0
YDR124W	1	1	0	1	1
ADR1	1	0	1	0	1
EFT2	1	0	0	0	0
SNA2	1	1	1	1	1
RBA50	1	1	1	1	1
STP4	1	0	0	1	0
INO2	1	1	0	1	1
UME6	1	0	0	0	0
GIC2	1	0	0	0	0
ATO3	1	0	0	0	0
YDR524C-B	1	1	1	1	1
IES6	1	0	0	0	0
TIM9	1	0	0	0	0
MIT1	1	1	0	1	0
VTC1	1	1	1	1	1
ALD5	1	1	1	1	1
IES5	1	1	1	1	1
GLY1	1	0	0	0	0
DOT6	1	0	0	0	1
MET6	1	1	1	1	1
GAT1	2	1	2	1	2
HSP12	1	0	0	0	1
FRS2	2	1	2	1	2
MDJ1	1	0	0	0	1
GSY1	1	0	0	0	0
QCR6	2	1	1	1	1
PHO4	2	1	1	1	1
SUT1	1	0	0	0	1
SCS3	1	0	1	0	1
MET13	2	1	2	1	2
SOH1	1	0	1	0	1
MIG1	1	0	0	0	0
LEU1	1	1	1	1	1
PMA1	1	1	1	1	1
YGR067C	1	0	0	0	1
ECL1	1	0	0	0	1
SCW4	1	0	0	0	0
BAT1	2	1	0	2	2
SET5	2	1	0	2	2
RHO3	1	0	0	1	1
VHR1	1	0	0	1	1
TIR3	1	0	1	1	1
DOT5	1	0	1	1	1
RGI2	1	0	0	1	1
LEU2	1	1	1	1	1

## Sheet: Peak SNR
Signal to noise ratio of detected Leu3 Peaks for each gene in each condition
Gene	Control	Leucine 20 mg / l	Leucine 100 mg / l	Valine 100 mg / l	Isoleucine 100 mg / l
TAH11	2.03483	0	0	0	0
IMA5	5.09357	0	0	0	4.97333
ILV3	14.5447	6.93407	13.6333	8.54545	9.10435
ESS1	14.5447	6.93407	13.6333	8.54545	9.10435
SSC1	2.03483	0	0	0	0
OAC1	27.8568	10.1954	11.7027	10.7538	20.516
HAP4	2.69939	0	0	0	3.29114
PTR2	2.06818	0	0	0	0
YKR075C	3.7362	0	4.19355	0	0
TPO1	6.47027	2.96203	4.73684	3.13433	5.1519
ORM2	2.60736	0	0	0	0
ATG33	21.3004	10.4138	12.7273	15.2	19.8837
CAR2	10.9729	3.29655	6.41176	5.78431	6.40625
DIC1	2.60736	0	0	0	0
ILV5	21.3004	10.4138	12.7273	15.2	19.8837
DIF1	10.9729	3.29655	6.41176	5.78431	6.40625
ARG80	7.95181	4.6875	5.58824	6	12
MCM1	7.95181	4.6875	5.58824	6	12
SPG4	33.5464	15.2385	20.7895	23.8	14.2632
ILV2	33.5464	15.2385	20.7895	23.8	14.2632
GAT2	2.5	0	0	0	0
TDA1	14.8193	6.48438	8.06452	4.62687	7.875
SOK2	0	0	0	0	2.51899
MSN2	5.44578	0	0	4.5	4.24051
CCS1	5.44578	0	0	4.5	4.24051
TVP18	2.39207	0	0	0	0
GID8	2.5	0	0	0	0
HAS1	14.8193	6.48438	8.06452	4.62687	7.875
MLS1	2.66477	0	0	0	0
MET4	38.7705	12.3164	23.2558	23.9623	27.3451
LAT1	2.27108	0	0	0	0
ZWF1	13.2929	3.67391	6.5625	5.83333	9.13043
PDR16	3.55422	0	0	0	0
DCP2	2.66477	0	0	0	0
LEU4	38.7705	12.3164	23.2558	23.9623	27.3451
POR1	4.46927	0	0	0	2.94872
TRM13	3.47826	0	0	3.2	0
PHM7	2.42938	0	0	0	3.02326
HER1	14.8958	7.26562	7.89474	7.54717	12.1687
YTM1	8.125	4.56376	7.5	4.46875	4.7191
MDH2	3.47826	0	0	3.2	0
DDR2	9.70303	2.8227	9.33333	3.11475	6.84416
RPB8	14.8958	7.26562	7.89474	7.54717	12.1687
ISU2	14.8958	7.26562	7.89474	7.54717	12.1687
FSF1	8.125	4.56376	7.5	4.46875	4.7191
COT1	2.83815	0	0	0	2.61765
TYE7	2.04242	0	0	0	2.48052
GDH1	44.752	19.9935	39.1667	28.6567	28.219
CDC60	4.08458	2.76552	0	6.73214	5.45679
SPO24	2.90303	0	0	3.27451	0
ROX1	2.66092	0	0	0	0
CUP9	8.55851	2.78832	4.65789	5.47917	6.93506
BEM4	4.08458	2.76552	0	6.73214	5.45679
YPR063C	2.66092	0	0	0	0
YBL029W	25.2814	6.67692	13.303	9.73469	12.8987
EDS1	3.41243	0	0	0	0
TEC1	2.93413	0	0	0	0
YBL029C-A	25.2814	6.67692	13.303	9.73469	12.8987
BAP2	37.4009	14.8066	23.5417	16.25	20.0847
SIT4	3.24855	0	0	3	0
SED1	2.10526	0	0	0	0
GIS1	2.54348	0	0	0	0
YDR124W	5.0119	2.15493	0	2.90625	3.93827
ADR1	3.12195	0	3.65854	0	3.95349
EFT2	2.06349	0	0	0	0
SNA2	12.8421	3.77778	6.48649	5.2766	6.17978
RBA50	12.8421	3.77778	6.48649	5.2766	6.17978
STP4	3.24855	0	0	3	0
INO2	5.0119	2.15493	0	2.90625	3.93827
UME6	2.64249	0	0	0	0
GIC2	2.56579	0	0	0	0
ATO3	2.06349	0	0	0	0
YDR524C-B	12.8421	3.77778	6.48649	5.2766	6.17978
IES6	2.34524	0	0	0	0
TIM9	2.3913	0	0	0	0
MIT1	4.57764	3.48438	0	3.24074	0
VTC1	7.15607	3.04688	4.51351	7	6.05263
ALD5	7.15607	3.04688	4.51351	7	6.05263
IES5	5.71642	2.83212	4	3.11429	3.51136
GLY1	2.34524	0	0	0	0
DOT6	4.56069	0	0	0	3.20988
MET6	5.71642	2.83212	4	3.11429	3.51136
GAT1	10.0586	2.5102	7.26046	3.42373	8.44475
HSP12	3.49398	0	0	0	2.81818
FRS2	10.0586	2.5102	7.26046	3.42373	8.44475
MDJ1	3.49398	0	0	0	2.81818
GSY1	3.10843	0	0	0	0
QCR6	17.2892	4.03378	6.5625	8.75	10.275
PHO4	17.2892	4.03378	6.5625	8.75	10.275
SUT1	4.06173	0	0	0	3.2907
SCS3	4.08654	0	5.36667	0	2.92391
MET13	11.1757	2.22222	11.7	4.08163	6.01915
SOH1	4.08654	0	5.36667	0	2.92391
MIG1	2.28395	0	0	0	0
LEU1	18.6763	7.64921	8.65574	11.0533	12.3719
PMA1	7.45532	3.30065	5.60606	4.52632	2.54839
YGR067C	3.30208	0	0	0	2.87013
ECL1	2.59877	0	0	0	2.53571
SCW4	2.03086	0	0	0	0
BAT1	8.78439	3.06122	0	8.42105	7.55845
SET5	8.78439	3.06122	0	8.42105	7.55845
RHO3	5.4908	0	0	2.91228	3.37662
VHR1	3.43558	0	0	3.96226	3.37209
TIR3	2.08589	0	5.16129	5	3.76623
DOT5	2.08589	0	5.16129	5	3.76623
RGI2	3.43558	0	0	3.96226	3.37209
LEU2	11.0303	3.69697	6.06061	7.40741	7.43902
